# Supplementary material for: Congenital Defects in a Patient Carrying a Novel Homozygous AEBP1 Variant: Further Expansion of the Phenotypic Spectrum of Ehlers–Danlos Syndrome Classical-like Type 2?
Source: Genes (Basel). 2022 Dec 14;13(12):2358. doi: 10.3390/genes13122358 (PMC9777638; doi:10.3390/genes13122358)
Supplement: Supplementary file 1 [file genes-13-02358-s001.zip]

Archive with 1 entries (1 files):
- genes-2101216-supplementary.xlsx
