# Supplementary material for: Congenital Defects in a Patient Carrying a Novel Homozygous AEBP1 Variant: Further Expansion of the Phenotypic Spectrum of Ehlers–Danlos Syndrome Classical-like Type 2?
Source: Genes (Basel). 2022 Dec 14;13(12):2358. doi: 10.3390/genes13122358 (PMC9777638; doi:10.3390/genes13122358)
Supplement: Supplementary file 1 [file genes-13-02358-s001.zip › genes-2101216-supplementary.xlsx]

## Sheet: proband
Supplementary Table S1. DNA variants resulting from the NGS data analysis. The table reports, for each variants, the HGVS nomenclature, the ACMG-AMP classification, annotations and quality scores of the variant's call.
Gene	ACMG-AMP Classification	ACMG-AMP Criteria	Transcripts	HGVS_Coding	HGVS_Protein	Sample_Zygosity	Condition_Description	Condition_Inheritance	Population	ClinVar	Sample_Coverage	Sample_Coverage_Alt	Sample_Coverage_Ref	Sample_Quality	Sample_Genotype_Quality	Sample_Variant_Allele_Frequency	Sample_Filter
AEBP1	Pathogenic	PVS1-very strong|PM2-moderate|PP3-supporting	NM_001129.5	c.2123_2124delTG	p.Val708fs	Homozygosity	Ehlers-Danlos syndrome, classic-like, 2	Autosomal recessive	gnomAD:0%	NA	52	50	2	2491.91	99	0.961538	PASS
GALNS	Uncertain significance	PM1-moderate|PM2-moderate|PP3-supporting|BP1-supporting|BP5-supporting	NM_000512.5	c.462C>A	p.His154Gln	Heterozygosity	Morquio syndrome	Autosomal recessive	gnomAD:0%	NA	116	57	59	1556.93	99	0.491379	PASS
